# Supplementary material for: A Systematic Review of the Behavioral Responses by Stored-Product Arthropods to Individual or Blends of Microbially Produced Volatile Cues
Source: Insects. 2021 Apr 28;12(5):391. doi: 10.3390/insects12050391 (PMC8145595; doi:10.3390/insects12050391)
Supplement: Supplementary file 1 [file insects-12-00391-s001.zip]

Archive with 1 entries (1 files):
- insects-1187596-supplementary.pdf
